# Supplementary material for: Auditory beat perception is related to speech output fluency in post-stroke aphasia
Source: Sci Rep. 2021 Feb 4;11:3168. doi: 10.1038/s41598-021-82809-w (PMC7862238; doi:10.1038/s41598-021-82809-w)
Supplement: Supplementary file 1 — Supplementary Information 1. [file 41598_2021_82809_MOESM1_ESM.zip]

Archive with 7 entries (7 files):
- Example_audio_files/DM_example_trial.wav
- Example_audio_files/P1_example_trial.wav
- Example_audio_files/P2_example_trial.wav
- Example_audio_files/P3_example_trial.wav
- Example_audio_files/R1_example_trial.wav
- Example_audio_files/R2_example_trial.wav
- Example_audio_files/R3_example_trial.wav
